# Supplementary material for: Direct biological fixation provides a freshwater sink for N2O
Source: Nat Commun. 2023 Oct 25;14:6775. doi: 10.1038/s41467-023-42481-2 (PMC10600110; doi:10.1038/s41467-023-42481-2)
Supplement: Supplementary file 4 — Source Data [file 41467_2023_42481_MOESM4_ESM.xlsx]

## Sheet: Fig1a
Pond	Month	Gas	Saturation (%)
1	1	N2O	76.42
2	1	N2O	72.81
3	1	N2O	78.45
4	1	N2O	64.23
5	1	N2O	71.79
6	1	N2O	70.56
7	1	N2O	77.3
8	1	N2O	72.03
9	1	N2O	93.96
10	1	N2O	77.38
11	1	N2O	68.96
12	1	N2O	72.84
13	1	N2O	78.36
14	1	N2O	101.48
15	1	N2O	86.1
16	1	N2O	78.25
17	1	N2O	82.28
18	1	N2O	76.51
19	1	N2O	90.08
20	1	N2O	77.18
1	1	N2	99.7398
2	1	N2	98.0646
3	1	N2	99.6903
4	1	N2	98.8799
5	1	N2	99.1421
6	1	N2	100.483
7	1	N2	99.1447
8	1	N2	98.5947
9	1	N2	98.633
10	1	N2	101.188
11	1	N2	96.5018
12	1	N2	99.3091
13	1	N2	98.8629
14	1	N2	99.473
15	1	N2	97.8022
16	1	N2	100.049
17	1	N2	100.752
18	1	N2	101.603
19	1	N2	101.149
20	1	N2	100.505
1	2	N2O	102.33
2	2	N2O	110.3
3	2	N2O	106.44
4	2	N2O	97.92
5	2	N2O	97.17
6	2	N2O	87.72
7	2	N2O	97.24
8	2	N2O	90.58
10	2	N2O	95.51
11	2	N2O	94.27
12	2	N2O	86.65
13	2	N2O	89.56
14	2	N2O	130.61
15	2	N2O	98.48
16	2	N2O	87.29
17	2	N2O	84.66
18	2	N2O	83.37
19	2	N2O	82.05
20	2	N2O	84.23
1	2	N2	92.9958
2	2	N2	101.143
3	2	N2	100.796
4	2	N2	98.151
5	2	N2	99.7023
6	2	N2	101.361
7	2	N2	101.44
8	2	N2	101.431
9	2	N2	101.492
10	2	N2	102.642
11	2	N2	101.462
12	2	N2	102.812
13	2	N2	102.919
14	2	N2	99.1021
15	2	N2	99.6137
16	2	N2	100.432
17	2	N2	100.709
18	2	N2	101.382
19	2	N2	97.3002
20	2	N2	99.6785
1	3	N2O	87.23
2	3	N2O	96.79
3	3	N2O	86.72
4	3	N2O	80.41
5	3	N2O	88.73
6	3	N2O	68.91
7	3	N2O	78.22
8	3	N2O	79.82
10	3	N2O	76.71
11	3	N2O	81.55
12	3	N2O	77.48
13	3	N2O	85.95
14	3	N2O	81.32
15	3	N2O	86.62
16	3	N2O	81.41
17	3	N2O	68.36
18	3	N2O	79.8
19	3	N2O	89.84
20	3	N2O	81.86
1	3	N2	92.6575
2	3	N2	92.7956
3	3	N2	96.9338
4	3	N2	91.8917
5	3	N2	95.3193
7	3	N2	94.4304
8	3	N2	95.0876
10	3	N2	99.3944
11	3	N2	96.1962
12	3	N2	93.9763
13	3	N2	97.1143
14	3	N2	97.6048
15	3	N2	94.306
16	3	N2	94.9175
17	3	N2	95.9873
18	3	N2	97.4123
19	3	N2	95.4617
20	3	N2	93.8415
1	4	N2O	68.21
2	4	N2O	68.63
3	4	N2O	69.72
4	4	N2O	63.82
5	4	N2O	82.11
6	4	N2O	56.46
7	4	N2O	76.62
8	4	N2O	67.22
10	4	N2O	76.16
11	4	N2O	65.02
12	4	N2O	61.11
13	4	N2O	86.19
14	4	N2O	60.49
15	4	N2O	87.33
16	4	N2O	61.81
17	4	N2O	47.44
18	4	N2O	64.62
19	4	N2O	78.42
20	4	N2O	79.1
1	4	N2	98.7339
2	4	N2	98.1956
3	4	N2	96.6221
4	4	N2	98.2131
5	4	N2	98.5614
6	4	N2	99.6344
7	4	N2	97.6715
8	4	N2	98.4023
9	4	N2	99.2289
10	4	N2	98.4704
11	4	N2	97.697
12	4	N2	98.699
13	4	N2	98.9125
14	4	N2	99.7769
15	4	N2	97.2113
16	4	N2	97.4428
17	4	N2	98.3057
18	4	N2	99.8094
19	4	N2	97.2881
20	4	N2	97.9624
1	6	N2O	69.75
2	6	N2O	60.77
3	6	N2O	69.37
4	6	N2O	57.32
5	6	N2O	89.02
6	6	N2O	71.49
7	6	N2O	76.57
8	6	N2O	89.52
10	6	N2O	81.17
11	6	N2O	85.32
12	6	N2O	82.49
13	6	N2O	86.31
14	6	N2O	81.28
15	6	N2O	88.01
16	6	N2O	75.42
17	6	N2O	71.25
18	6	N2O	78.4
19	6	N2O	64.19
20	6	N2O	93.12
1	6	N2	99.96
2	6	N2	97.1183
3	6	N2	98.8745
4	6	N2	97.5327
5	6	N2	99.5344
6	6	N2	101.499
7	6	N2	101.244
8	6	N2	99.617
9	6	N2	100.416
10	6	N2	99.1848
11	6	N2	98.1724
12	6	N2	99.9631
13	6	N2	98.3318
14	6	N2	98.6812
15	6	N2	97.8722
16	6	N2	97.911
17	6	N2	97.6504
18	6	N2	98.5639
19	6	N2	98.4357
20	6	N2	97.1631
1	7	N2O	77.98
2	7	N2O	87
3	7	N2O	85.97
4	7	N2O	91.17
5	7	N2O	103.75
6	7	N2O	90.89
7	7	N2O	89.16
8	7	N2O	106.76
10	7	N2O	95.21
11	7	N2O	100.65
12	7	N2O	94.03
13	7	N2O	95.44
14	7	N2O	100.68
15	7	N2O	86.12
16	7	N2O	79.49
18	7	N2O	101.7
19	7	N2O	111.29
20	7	N2O	96.62
1	7	N2	97.7438
2	7	N2	99.5739
3	7	N2	102.607
4	7	N2	99.9212
5	7	N2	97.3611
6	7	N2	100.039
7	7	N2	103.48
8	7	N2	98.2145
9	7	N2	99.672
10	7	N2	98.4232
11	7	N2	98.3958
12	7	N2	95.7577
13	7	N2	96.4299
14	7	N2	94.8819
15	7	N2	95.6945
16	7	N2	99.5863
18	7	N2	100.91
19	7	N2	99.7045
20	7	N2	99.9469
1	8	N2O	104.54
2	8	N2O	87.75
3	8	N2O	87.75
4	8	N2O	110
5	8	N2O	102.95
6	8	N2O	96.22
7	8	N2O	89
8	8	N2O	104.09
9	8	N2O	103.39
10	8	N2O	83.12
11	8	N2O	93.89
12	8	N2O	100.65
13	8	N2O	107.09
14	8	N2O	100.54
15	8	N2O	96.57
16	8	N2O	92.08
18	8	N2O	99.21
19	8	N2O	87.71
20	8	N2O	112.65
1	8	N2	96.8519
2	8	N2	94.9758
3	8	N2	96.0868
4	8	N2	96.7234
5	8	N2	95.0802
6	8	N2	96.0666
7	8	N2	96.285
8	8	N2	97.9678
9	8	N2	96.2821
10	8	N2	94.0648
11	8	N2	96.2749
12	8	N2	96.412
13	8	N2	97.1776
14	8	N2	97.6472
17	8	N2	92.0423
18	8	N2	95.0429
19	8	N2	92.3903
20	8	N2	95.6173
1	9	N2O	81.26
3	9	N2O	67.32
4	9	N2O	63.08
5	9	N2O	79.17
6	9	N2O	73.17
7	9	N2O	75.75
8	9	N2O	90.63
9	9	N2O	91.98
10	9	N2O	74.35
11	9	N2O	70.29
12	9	N2O	77.81
13	9	N2O	77.81
14	9	N2O	71.7
15	9	N2O	124.53
16	9	N2O	80.46
17	9	N2O	60.67
18	9	N2O	67.05
19	9	N2O	71.65
20	9	N2O	91.98
1	9	N2	94.7403
2	9	N2	96.9249
3	9	N2	95.5414
4	9	N2	95.9741
5	9	N2	96.2889
6	9	N2	96.8237
7	9	N2	98.1444
8	9	N2	96.4578
9	9	N2	96.84
10	9	N2	94.7131
11	9	N2	97.8062
12	9	N2	97.783
13	9	N2	97.0416
14	9	N2	92.8894
15	9	N2	92.5087
16	9	N2	96.6117
17	9	N2	94.0945
18	9	N2	94.1994
19	9	N2	92.3332
20	9	N2	96.3598
1	9	N2O	84.75
2	9	N2O	84.7
3	9	N2O	86.34
5	9	N2O	90.05
6	9	N2O	80.32
7	9	N2O	73.38
9	9	N2O	94.05
10	9	N2O	81.89
11	9	N2O	86.55
12	9	N2O	80.12
13	9	N2O	76.85
14	9	N2O	51.84
15	9	N2O	83.88
16	9	N2O	94.56
17	9	N2O	50.55
18	9	N2O	74.85
19	9	N2O	65.82
20	9	N2O	79.43
1	9	N2	98.3737
2	9	N2	98.262
3	9	N2	99.0939
4	9	N2	98.339
5	9	N2	97.3754
6	9	N2	97.6548
7	9	N2	99.9652
8	9	N2	98.6095
9	9	N2	97.6298
10	9	N2	98.6212
11	9	N2	99.3324
12	9	N2	99.8411
13	9	N2	101.018
14	9	N2	101.33
15	9	N2	102.004
16	9	N2	100.108
17	9	N2	95.7308
18	9	N2	99.5653
19	9	N2	98.4376
20	9	N2	96.7822
1	10	N2O	91.2
2	10	N2O	84.94
3	10	N2O	91.71
4	10	N2O	91.65
5	10	N2O	90.04
6	10	N2O	75.55
7	10	N2O	84.62
8	10	N2O	87.26
9	10	N2O	88.32
10	10	N2O	86.5
11	10	N2O	79
12	10	N2O	88.32
13	10	N2O	84.85
14	10	N2O	114.13
15	10	N2O	87.49
16	10	N2O	88.07
17	10	N2O	90.56
18	10	N2O	85.21
19	10	N2O	106.59
20	10	N2O	88.94
1	10	N2	101.477
2	10	N2	100.058
3	10	N2	97.5989
4	10	N2	97.5394
5	10	N2	97.4925
6	10	N2	100.281
7	10	N2	98.0919
8	10	N2	99.3064
9	10	N2	100.926
10	10	N2	103.258
11	10	N2	101.946
12	10	N2	103.197
13	10	N2	99.502
14	10	N2	103.55
15	10	N2	95.9397
16	10	N2	101.692
17	10	N2	102.655
18	10	N2	104.692
19	10	N2	100.278
20	10	N2	100.017
1	11	N2O	66.3
2	11	N2O	58.28
3	11	N2O	60.7
4	11	N2O	58
5	11	N2O	57
6	11	N2O	56.02
7	11	N2O	57.22
8	11	N2O	58.1
9	11	N2O	77.06
10	11	N2O	56.97
11	11	N2O	56.1
12	11	N2O	64.58
13	11	N2O	58.59
14	11	N2O	65.35
15	11	N2O	53.74
16	11	N2O	59.86
17	11	N2O	64.46
18	11	N2O	61.6
19	11	N2O	61.84
20	11	N2O	62.69
1	12	N2O	57.26
2	12	N2O	45.27
3	12	N2O	48.22
4	12	N2O	47.29
5	12	N2O	49.79
6	12	N2O	44.11
7	12	N2O	47.36
8	12	N2O	59.37
9	12	N2O	57.35
10	12	N2O	44.15
11	12	N2O	46.28
12	12	N2O	46.24
13	12	N2O	55.64
14	12	N2O	69.88
15	12	N2O	49.29
16	12	N2O	51.76
17	12	N2O	43.92
18	12	N2O	51.91
19	12	N2O	42.23
20	12	N2O	59.28
1	12	N2	101.989
2	12	N2	99.1333
3	12	N2	100.021
4	12	N2	102.171
5	12	N2	100.763
6	12	N2	104.016
7	12	N2	102.587
8	12	N2	101.05
9	12	N2	103.021
10	12	N2	101.487
11	12	N2	100.27
12	12	N2	102.403
13	12	N2	100.3
14	12	N2	99.6624
15	12	N2	99.309
16	12	N2	99.701
17	12	N2	100.205
18	12	N2	101.263
19	12	N2	100.308
20	12	N2	98.8193

## Sheet: Fig1b 1d
Pond	Month	Temperature	N2O saturation (%)
1	1	10.2	76.42
2	1	6.7	72.81
3	1	6.1	78.45
4	1	9.1	64.23
5	1	7	71.79
6	1	11	70.56
7	1	6.7	77.3
8	1	9.3	72.03
9	1	10.5	93.96
10	1	6.9	77.38
11	1	6.4	68.96
12	1	9.6	72.84
13	1	7.1	78.36
14	1	10.7	101.48
15	1	7.4	86.1
16	1	6.6	78.25
17	1	9.7	82.28
18	1	7	76.51
19	1	9.8	90.08
20	1	7	77.18
1	2	12.5	102.33
2	2	8.5	110.3
3	2	8	106.44
4	2	11.5	97.92
5	2	8.9	97.17
6	2	13.2	87.72
7	2	8.3	97.24
8	2	11.1	90.58
10	2	9.2	95.51
11	2	8.7	94.27
12	2	11	86.65
13	2	8.8	89.56
14	2	13.3	130.61
15	2	9.4	98.48
16	2	8.5	87.29
17	2	12.2	84.66
18	2	9.2	83.37
19	2	12.3	82.05
20	2	9.6	84.23
1	3	17.2	87.23
2	3	14.5	96.79
3	3	13.3	86.72
4	3	16.5	80.41
5	3	13.9	88.73
6	3	18.2	68.91
7	3	13.6	78.22
8	3	16.1	79.82
10	3	14.4	76.71
11	3	13.9	81.55
12	3	16.2	77.48
13	3	13.6	85.95
14	3	18.8	81.32
15	3	14.6	86.62
16	3	13.6	81.41
17	3	18.3	68.36
18	3	14.9	79.8
19	3	14.6	89.84
20	3	13.7	81.86
1	4	19.4	68.21
2	4	15.3	68.63
3	4	14.8	69.72
4	4	18.5	63.82
5	4	17.2	82.11
6	4	21	56.46
7	4	15.1	76.62
8	4	18.3	67.22
10	4	17.3	76.16
11	4	16.1	65.02
12	4	18.8	61.11
13	4	16.5	86.19
14	4	20	60.49
15	4	16.6	87.33
16	4	15.1	61.81
17	4	20.7	47.44
18	4	15.7	64.62
19	4	16.8	78.42
20	4	15.1	79.1
1	6	25.3	69.75
2	6	22.7	60.77
3	6	21.8	69.37
4	6	24.4	57.32
5	6	22	89.02
6	6	24.9	71.49
7	6	21.9	76.57
8	6	23.9	89.52
10	6	22.4	81.17
11	6	21.9	85.32
12	6	25.1	82.49
13	6	22.2	86.31
14	6	25.2	81.28
15	6	23.3	88.01
16	6	22.6	75.42
17	6	26.1	71.25
18	6	23	78.4
19	6	24.7	64.19
20	6	22.8	93.12
1	7	26.8	77.98
2	7	23	87
3	7	22.5	85.97
4	7	25.3	91.17
5	7	22.6	103.75
6	7	26.2	90.89
7	7	22.7	89.16
8	7	25.9	106.76
10	7	23.3	95.21
11	7	22.8	100.65
12	7	25.7	94.03
13	7	22.5	95.44
14	7	26.6	100.68
15	7	24.2	86.12
16	7	23	79.49
18	7	23.1	101.7
19	7	26.4	111.29
20	7	23.3	96.62
1	8	23.4	104.54
2	8	20.4	87.75
3	8	20.1	87.75
4	8	22.9	110
5	8	21.1	102.95
6	8	23.6	96.22
7	8	20.1	89
8	8	23.1	104.09
9	8	23	103.39
10	8	19.7	83.12
11	8	19.9	93.89
12	8	23.1	100.65
13	8	20.5	107.09
14	8	24	100.54
15	8	19.7	96.57
16	8	20.6	92.08
18	8	21.3	99.21
19	8	23.9	87.71
20	8	20.4	112.65
1	9	25.7	81.26
3	9	21.8	67.32
4	9	24.6	63.08
5	9	22.4	79.17
6	9	26.2	73.17
7	9	21.3	75.75
8	9	24.2	90.63
9	9	25.7	91.98
10	9	22	74.35
11	9	21.4	70.29
12	9	23.2	77.81
13	9	22.5	77.81
14	9	26.1	71.7
15	9	23.1	124.53
16	9	21.5	80.46
17	9	26	60.67
18	9	22.9	67.05
19	9	26.2	71.65
20	9	23.1	91.98
1	9	24	84.75
2	9	20.9	84.7
3	9	19.6	86.34
5	9	20.1	90.05
6	9	24.8	80.32
7	9	20.5	73.38
9	9	23.6	94.05
10	9	20.3	81.89
11	9	20.2	86.55
12	9	24.1	80.12
13	9	20.1	76.85
14	9	25	51.84
15	9	21.2	83.88
16	9	19.8	94.56
17	9	25.9	50.55
18	9	21	74.85
19	9	25.4	65.82
20	9	19.7	79.43
1	10	16.7	91.2
2	10	13.2	84.94
3	10	12.6	91.71
4	10	15.6	91.65
5	10	13.2	90.04
6	10	17.8	75.55
7	10	13.5	84.62
8	10	16.1	87.26
9	10	17.4	88.32
10	10	13.6	86.5
11	10	13.1	79
12	10	15.9	88.32
13	10	13.6	84.85
14	10	17.6	114.13
15	10	14.4	87.49
16	10	13	88.07
17	10	16.7	90.56
18	10	13.8	85.21
19	10	16.6	106.59
20	10	13.2	88.94
1	11	12.4	66.3
2	11	8.8	58.28
3	11	8.4	60.7
4	11	11.9	58
5	11	9.2	57
6	11	13.4	56.02
7	11	8.9	57.22
8	11	11.8	58.1
9	11	12.5	77.06
10	11	9.1	56.97
11	11	8.8	56.1
12	11	12	64.58
13	11	9.3	58.59
14	11	12.6	65.35
15	11	13.7	53.74
16	11	9.5	59.86
17	11	12.6	64.46
18	11	9.3	61.6
19	11	12.6	61.84
20	11	8.9	62.69
1	12	12.3	57.26
2	12	7	45.27
3	12	6.4	48.22
4	12	9.9	47.29
5	12	6.8	49.79
6	12	11.5	44.11
7	12	6.4	47.36
8	12	10	59.37
9	12	11.1	57.35
10	12	7	44.15
11	12	6.5	46.28
12	12	9	46.24
13	12	7.5	55.64
14	12	11.1	69.88
15	12	11.3	49.29
16	12	6	51.76
17	12	9.1	43.92
18	12	6.5	51.91
19	12	11.2	42.23
20	12	6.5	59.28

## Sheet: Fig1c 1e
Pond	Month	Temperature	N2 saturation (%)
1	1	10.2	99.7398
2	1	6.7	98.0646
3	1	6.1	99.6903
4	1	9.1	98.8799
5	1	7	99.1421
6	1	11	100.483
7	1	6.7	99.1447
8	1	9.3	98.5947
9	1	10.5	98.633
10	1	6.9	101.188
11	1	6.4	96.5018
12	1	9.6	99.3091
13	1	7.1	98.8629
14	1	10.7	99.473
15	1	7.4	97.8022
16	1	6.6	100.049
17	1	9.7	100.752
18	1	7	101.603
19	1	9.8	101.149
20	1	7	100.505
1	2	12.5	92.9958
2	2	8.5	101.143
3	2	8	100.796
4	2	11.5	98.151
5	2	8.9	99.7023
6	2	13.2	101.361
7	2	8.3	101.44
8	2	11.1	101.431
9	2	13.2	101.492
10	2	9.2	102.642
11	2	8.7	101.462
12	2	11	102.812
13	2	8.8	102.919
14	2	13.3	99.1021
15	2	9.4	99.6137
16	2	8.5	100.432
17	2	12.2	100.709
18	2	9.2	101.382
19	2	12.3	97.3002
20	2	9.6	99.6785
1	3	17.2	92.6575
2	3	14.5	92.7956
3	3	13.3	96.9338
4	3	16.5	91.8917
5	3	13.9	95.3193
7	3	13.6	94.4304
8	3	16.1	95.0876
10	3	14.4	99.3944
11	3	13.9	96.1962
12	3	16.2	93.9763
13	3	13.6	97.1143
14	3	18.8	97.6048
15	3	14.6	94.306
16	3	13.6	94.9175
17	3	18.3	95.9873
18	3	14.9	97.4123
19	3	14.6	95.4617
20	3	13.7	93.8415
1	4	19.4	98.7339
2	4	15.3	98.1956
3	4	14.8	96.6221
4	4	18.5	98.2131
5	4	17.2	98.5614
6	4	21	99.6344
7	4	15.1	97.6715
8	4	18.3	98.4023
9	4	20.6	99.2289
10	4	17.3	98.4704
11	4	16.1	97.697
12	4	18.8	98.699
13	4	16.5	98.9125
14	4	20	99.7769
15	4	16.6	97.2113
16	4	15.1	97.4428
17	4	20.7	98.3057
18	4	15.7	99.8094
19	4	16.8	97.2881
20	4	15.1	97.9624
1	6	25.3	99.96
2	6	22.7	97.1183
3	6	21.8	98.8745
4	6	24.4	97.5327
5	6	22	99.5344
6	6	24.9	101.499
7	6	21.9	101.244
8	6	23.9	99.617
9	6	26.1	100.416
10	6	22.4	99.1848
11	6	21.9	98.1724
12	6	25.1	99.9631
13	6	22.2	98.3318
14	6	25.2	98.6812
15	6	23.3	97.8722
16	6	22.6	97.911
17	6	26.1	97.6504
18	6	23	98.5639
19	6	24.7	98.4357
20	6	22.8	97.1631
1	7	26.8	97.7438
2	7	23	99.5739
3	7	22.5	102.607
4	7	25.3	99.9212
5	7	22.6	97.3611
6	7	26.2	100.039
7	7	22.7	103.48
8	7	25.9	98.2145
9	7	27.8	99.672
10	7	23.3	98.4232
11	7	22.8	98.3958
12	7	25.7	95.7577
13	7	22.5	96.4299
14	7	26.6	94.8819
15	7	24.2	95.6945
16	7	23	99.5863
18	7	23.1	100.91
19	7	26.4	99.7045
20	7	23.3	99.9469
1	8	23.4	96.8519
2	8	20.4	94.9758
3	8	20.1	96.0868
4	8	22.9	96.7234
5	8	21.1	95.0802
6	8	23.6	96.0666
7	8	20.1	96.285
8	8	23.1	97.9678
9	8	23	96.2821
10	8	19.7	94.0648
11	8	19.9	96.2749
12	8	23.1	96.412
13	8	20.5	97.1776
14	8	24	97.6472
17	8	25.2	92.0423
18	8	21.3	95.0429
19	8	23.9	92.3903
20	8	20.4	95.6173
1	9	25.7	94.7403
2	9	23.6	96.9249
3	9	21.8	95.5414
4	9	24.6	95.9741
5	9	22.4	96.2889
6	9	26.2	96.8237
7	9	21.3	98.1444
8	9	24.2	96.4578
9	9	25.7	96.84
10	9	22	94.7131
11	9	21.4	97.8062
12	9	23.2	97.783
13	9	22.5	97.0416
14	9	26.1	92.8894
15	9	23.1	92.5087
16	9	21.5	96.6117
17	9	26	94.0945
18	9	22.9	94.1994
19	9	26.2	92.3332
20	9	23.1	96.3598
1	9	24	98.3737
2	9	20.9	98.262
3	9	19.6	99.0939
4	9	22.1	98.339
5	9	20.1	97.3754
6	9	24.8	97.6548
7	9	20.5	99.9652
8	9	22.3	98.6095
9	9	23.6	97.6298
10	9	20.3	98.6212
11	9	20.2	99.3324
12	9	24.1	99.8411
13	9	20.1	101.018
14	9	25	101.33
15	9	21.2	102.004
16	9	19.8	100.108
17	9	25.9	95.7308
18	9	21	99.5653
19	9	25.4	98.4376
20	9	19.7	96.7822
1	10	16.7	101.477
2	10	13.2	100.058
3	10	12.6	97.5989
4	10	15.6	97.5394
5	10	13.2	97.4925
6	10	17.8	100.281
7	10	13.5	98.0919
8	10	16.1	99.3064
9	10	17.4	100.926
10	10	13.6	103.258
11	10	13.1	101.946
12	10	15.9	103.197
13	10	13.6	99.502
14	10	17.6	103.55
15	10	14.4	95.9397
16	10	13	101.692
17	10	16.7	102.655
18	10	13.8	104.692
19	10	16.6	100.278
20	10	13.2	100.017
1	12	12.3	101.989
2	12	7	99.1333
3	12	6.4	100.021
4	12	9.9	102.171
5	12	6.8	100.763
6	12	11.5	104.016
7	12	6.4	102.587
8	12	10	101.05
9	12	11.1	103.021
10	12	7	101.487
11	12	6.5	100.27
12	12	9	102.403
13	12	7.5	100.3
14	12	11.1	99.6624
15	12	11.3	99.309
16	12	6	99.701
17	12	9.1	100.205
18	12	6.5	101.263
19	12	11.2	100.308
20	12	6.5	98.8193

## Sheet: Fig1f
Pond	Month	TIN (μM)
1	1	0.88
2	1	0.53
3	1	0.44
4	1	0.56
5	1	0.43
6	1	0.41
7	1	0.28
8	1	0.29
11	1	0.49
12	1	0.34
13	1	0.46
14	1	0.32
15	1	0.16
16	1	0.1
17	1	0.27
18	1	0.08
19	1	0.37
20	1	0.25
2	2	0.5
4	2	0.86
5	2	0.31
6	2	0.57
8	2	0.85
11	2	1.43
12	2	1.02
13	2	0.88
14	2	0.86
16	2	0.39
17	2	1.2
19	2	0.86
20	2	0.78
1	3	0.39
2	3	0.63
3	3	0.47
4	3	0.66
5	3	0.58
6	3	0.69
7	3	0.91
8	3	0.51
11	3	0.89
12	3	0.72
13	3	0.81
14	3	1.13
15	3	0.53
16	3	0.67
17	3	1.22
18	3	0.64
19	3	0.59
20	3	1.06
1	4	0.74
2	4	0.64
3	4	0.6
4	4	0.86
5	4	0.68
6	4	0.87
7	4	0.8
8	4	1.4
11	4	1.41
14	4	0.88
15	4	0.73
16	4	0.51
17	4	1.89
18	4	0.54
20	4	1.56
1	6	0.25
2	6	0.22
3	6	0.34
4	6	0.22
5	6	0.19
6	6	0.17
7	6	0.32
8	6	0.16
9	6	0.54
10	6	0.26
11	6	0.43
12	6	1.1
13	6	0.61
14	6	0.21
15	6	0.4
16	6	0.66
17	6	0.33
18	6	0.86
19	6	0.23
20	6	0.56
1	7	1.37
2	7	0.8
3	7	1.45
5	7	1.38
6	7	1.27
7	7	0.89
9	7	1.09
10	7	1.63
11	7	0.76
12	7	1.24
14	7	0.51
15	7	0.98
16	7	1.16
17	7	2.35
18	7	1.32
19	7	0.35
20	7	0.2
1	8	1.66
2	8	0.81
3	8	0.28
4	8	0.46
5	8	0.62
6	8	1.05
7	8	1.1
8	8	1.48
9	8	0.77
10	8	0.26
11	8	0.68
12	8	0.55
13	8	0.65
14	8	0.34
15	8	0.43
16	8	0.72
17	8	1.92
18	8	0.39
19	8	0.11
1	9	1.39
2	9	1.03
3	9	1.03
4	9	1.07
5	9	1.22
6	9	1.08
7	9	1.42
8	9	2.15
9	9	1.27
10	9	1.14
11	9	1.3
12	9	1.13
13	9	1.69
14	9	1.16
15	9	1.09
16	9	1.28
17	9	2.24
18	9	1.27
19	9	1.03
20	9	1.01
1	9	2.11
2	9	1.72
3	9	0.72
5	9	2.08
6	9	0.92
7	9	1.65
10	9	1.13
11	9	0.56
12	9	1.07
14	9	1.31
15	9	1.81
16	9	1.82
17	9	1.8
18	9	1.83
19	9	0.3
20	9	1.97
1	10	0.57
2	10	0.44
3	10	0.31
4	10	0.47
5	10	0.64
6	10	0.43
7	10	0.43
8	10	0.45
9	10	0.66
10	10	0.6
11	10	0.57
12	10	0.5
13	10	0.62
14	10	0.47
15	10	0.81
16	10	0.37
17	10	0.28
18	10	0.3
19	10	0.13
20	10	0.14
2	11	1.7
3	11	1.99
4	11	0.49
5	11	0.77
6	11	0.24
7	11	1.84
8	11	0.49
10	11	1.42
11	11	0.75
12	11	2.16
13	11	0.94
14	11	0.44
15	11	0.58
16	11	0.99
18	11	0.16
19	11	0.58
20	11	1.05
1	12	1.31
2	12	0.95
3	12	1.22
4	12	0.52
5	12	0.59
6	12	0.82
7	12	0.56
8	12	0.83
9	12	1.03
10	12	1.33
11	12	1.29
12	12	1.09
13	12	0.93
14	12	0.9
15	12	0.76
16	12	0.72
17	12	1.8
18	12	1.44
19	12	1.09
20	12	1.26

## Sheet: Fig1g
Pond	Month	Ratio of TIN to SRP
1	1	11.7
2	1	10.8
3	1	5
4	1	3.5
5	1	3.1
6	1	4
7	1	2.9
8	1	5.5
12	1	2.4
13	1	8.8
14	1	4
15	1	0.3
16	1	1.7
18	1	0.9
19	1	2.9
2	2	2.2
4	2	8.1
5	2	3.7
6	2	1.9
8	2	11.6
11	2	8.6
12	2	3.1
13	2	5.9
14	2	2.5
16	2	2.7
17	2	4.4
19	2	6
20	2	4
1	3	3
2	3	4.5
3	3	3.4
4	3	4.2
5	3	4.1
6	3	2.6
7	3	4.8
8	3	4.6
11	3	4.9
12	3	4.8
13	3	7.1
14	3	17.9
16	3	12.1
17	3	3.8
18	3	3.3
19	3	4.2
20	3	7.4
1	4	12.3
4	4	2.7
5	4	4.1
6	4	4.1
7	4	2.8
8	4	12.5
11	4	8
14	4	3.1
15	4	2.9
16	4	4.2
17	4	17.7
18	4	4.9
20	4	7.5
1	6	2.3
2	6	2.88
3	6	3.22
4	6	1.04
5	6	2.7
6	6	1.14
7	6	3.85
9	6	3.38
10	6	3.87
11	6	4.09
12	6	6.58
13	6	4.32
14	6	2.52
16	6	5.16
17	6	1.83
18	6	6.85
19	6	2.83
20	6	1.96
1	7	3.65
2	7	3.64
3	7	8.18
5	7	4
6	7	2.31
7	7	2.82
9	7	5.06
10	7	5.39
11	7	8.94
12	7	5.59
14	7	0.66
15	7	6.83
16	7	11.9
17	7	4.58
18	7	27.04
20	7	2.99
1	8	15.09
2	8	5.9
3	8	2.56
5	8	9.55
6	8	11.01
7	8	13.82
8	8	19.36
9	8	4.52
10	8	2.52
11	8	6.91
12	8	9.08
13	8	4.38
15	8	8.57
16	8	3.58
17	8	2.71
18	8	2.4
19	8	0.21
1	9	12.27
2	9	12.09
3	9	11.79
6	9	10.58
8	9	16.95
9	9	4.11
10	9	13.13
12	9	22.14
13	9	30.31
14	9	19.74
16	9	21.1
17	9	1.74
18	9	8.84
19	9	1.24
1	9	22.73
3	9	7.69
5	9	0.93
6	9	4.12
10	9	9.18
11	9	7.89
12	9	13.21
14	9	12.84
16	9	11.46
17	9	2.86
19	9	0.85
1	10	10.9
2	10	8.4
3	10	3.9
4	10	3.3
5	10	7.1
6	10	8.5
8	10	2.4
10	10	6.4
11	10	7.3
13	10	5.9
14	10	9.6
15	10	13.3
17	10	0.8
18	10	4.4
19	10	0.6
20	10	2.2
5	11	15.1
7	11	28.38
8	11	7.49
10	11	19.66
11	11	10.94
13	11	8.01
14	11	8.66
16	11	19.59
18	11	0.89
19	11	6.35
20	11	7.22
3	12	13.02
6	12	11.91
8	12	15.31
9	12	5.27
10	12	21.74
17	12	2.16
18	12	29.65

## Sheet: Fig2a
Month	Treatment	15N Assimilation (nmol N g-1 d-1)
2	15N2	5.63
2	15N2	0
2	15N2	0.17
2	15N2	14.01
2	15N2	0
2	15N2	3.14
2	15N2	4.96
2	15N2	0
2	15N2	2.82
2	15N2	4.29
2	15N2	0
2	15N2	1
2	15N2	43.58
2	15N2	2.15
2	15N2	2.92
2	15N2	19.09
2	15N2	0.82
2	15N2	22.36
2	15N2	0
2	15N2	11.13
2	15N2	13.41
2	15N2	7.86
2	15N2	0
2	15N2	2.98
2	15N2	0
2	15N2	9.42
2	15N2	0.53
2	15N2	1.69
2	15N2	13.93
2	15N2	1.17
2	15N2	2.02
2	15N2	38.2
2	15N2	22.16
2	15N2	21.59
2	15N2	2.52
2	15N2	5.9
2	15N2	3.16
2	15N2	0
2	15N2	0
2	15N2	5.03
2	15N2	0
2	15N2	1.18
2	15N2	1.7
2	15N2	1.26
2	15N2	4.27
2	15N2	5.87
2	15N2	0
2	15N2	2.82
2	15N2	6.96
2	15N2	1.18
2	15N2	0.51
2	15N2	0
8	15N2	4.4
8	15N2	0.95
8	15N2	2.91
8	15N2	0.97
8	15N2	0
8	15N2	0
8	15N2	1.79
8	15N2	0.39
8	15N2	2.45
8	15N2	0
8	15N2	0
8	15N2	3.76
8	15N2	0.29
8	15N2	1.02
8	15N2	1.85
8	15N2	1.78
8	15N2	3.84
8	15N2	8.46
8	15N2	1.67
8	15N2	16.09
8	15N2	1.6
8	15N2	0
8	15N2	1.82
8	15N2	0
8	15N2	1.9
8	15N2	1.2
8	15N2	0
8	15N2	0
8	15N2	0
8	15N2	0
8	15N2	9.58
8	15N2	1.3
8	15N2	2.37
8	15N2	0
8	15N2	2.6
8	15N2	0
8	15N2	0
8	15N2	0.64
8	15N2	17.1
8	15N2	1.03
8	15N2	6.42
8	15N2	3
8	15N2	0.49
8	15N2	1.46
8	15N2	46
8	15N2	10.46
8	15N2	2.13
8	15N2	0
8	15N2	0
8	15N2	8.16
8	15N2	5.36
8	15N2	6.53
8	15N2	6.87
8	15N2	1.03
9	15N2	0.68
9	15N2	1.17
9	15N2	6.49
9	15N2	1.93
9	15N2	2.13
9	15N2	38.96
9	15N2	37.46
9	15N2	33.52
9	15N2	31.93
9	15N2	61.84
9	15N2	49.38
9	15N2	48.83
9	15N2	0.08
9	15N2	0
9	15N2	0
9	15N2	0
9	15N2	30.55
9	15N2	2.44
9	15N2	19.68
9	15N2	0
9	15N2	0
9	15N2	1.4
9	15N2	7.78
9	15N2	9.54
9	15N2	41.69
9	15N2	24.18
9	15N2	7.47
9	15N2	0.88
9	15N2	0
9	15N2	0.26
9	15N2	0
9	15N2	1.7
9	15N2	5.61
9	15N2	12.18
9	15N2	3.49
9	15N2	4.95
9	15N2	14.08
9	15N2	4.03
9	15N2	6.07
9	15N2	8.08
9	15N2	22.73
9	15N2	3.91
9	15N2	1.03
9	15N2	5.11
9	15N2	0.47
9	15N2	0.76
9	15N2	0.35
9	15N2	13.06
9	15N2	16.8
9	15N2	63.61
9	15N2	0.46
9	15N2	54.61
9	15N2	10.93
9	15N2	3.28
9	15N2	2.46
9	15N2	1.59
9	15N2	0.49
9	15N2	11.29
9	15N2	0
9	15N2	46.83
9	15N2	18.55
9	15N2	4.75
9	15N2	4.49
9	15N2	3.05
9	15N2	8.14
9	15N2	1.06
9	15N2	3.87
9	15N2	4.39
9	15N2	3.7
9	15N2	2.23
9	15N2	14.15
9	15N2	9.93
9	15N2	4.59
9	15N2	24.56
9	15N2	15.24
9	15N2	8.27
9	15N2	10.75
9	15N2	39.28
9	15N2	5.92
9	15N2	15.29
9	15N2	26.78
11	15N2	13.39
11	15N2	3.15
11	15N2	7.14
11	15N2	2.68
11	15N2	10.23
11	15N2	9.46
11	15N2	0
11	15N2	0.74
11	15N2	0.33
11	15N2	0
11	15N2	0.11
11	15N2	0.57
11	15N2	17.48
11	15N2	3.57
11	15N2	9.37
11	15N2	13.46
11	15N2	11.51
11	15N2	13.99
11	15N2	0
11	15N2	2.87
11	15N2	0.96
11	15N2	0
11	15N2	2.91
11	15N2	1.38
11	15N2	2.4
11	15N2	0.28
11	15N2	4.14
11	15N2	0
11	15N2	2.11
11	15N2	11.03
11	15N2	4.07
11	15N2	1.23
11	15N2	1.05
11	15N2	8.34
11	15N2	8.99
11	15N2	3.98
11	15N2	2.7
11	15N2	1.89
11	15N2	1.4
11	15N2	10.12
11	15N2	3.73
11	15N2	0.95
11	15N2	50.37
11	15N2	7.11
11	15N2	34.86
11	15N2	0
11	15N2	0
11	15N2	4.44
12	15N2	0
12	15N2	6.84
12	15N2	0.97
12	15N2	28.84
12	15N2	18.27
12	15N2	10.35
12	15N2	26.02
12	15N2	21.33
12	15N2	11.47
12	15N2	0
12	15N2	1.14
12	15N2	65.94
12	15N2	19.19
12	15N2	6.03
12	15N2	0
12	15N2	17.83
12	15N2	15.69
12	15N2	24.72
12	15N2	54.56
12	15N2	34.85
12	15N2	14.83
12	15N2	27.41
12	15N2	47.85
12	15N2	8.08
12	15N2	5.67
12	15N2	20.36
12	15N2	17.76
12	15N2	8.86
12	15N2	57.35
12	15N2	46.71
12	15N2	43.07
12	15N2	65.26
12	15N2	3.07
12	15N2	55.13
12	15N2	60.51
12	15N2	58.73
12	15N2	12.84
12	15N2	4.09
12	15N2	24.56
12	15N2	20.47
12	15N2	21.59
12	15N2	0
12	15N2	31.42
12	15N2	22.53
12	15N2	16.22
12	15N2	9.24
12	15N2	25.6
12	15N2	8.64
12	15N2	23.28
12	15N2	7.45
12	15N2	32.4
12	15N2	61.92
12	15N2	2.5
12	15N2	1.47
12	15N2	23.22
12	15N2	4.2
12	15N2	0
12	15N2	27.63
12	15N2	42.01
12	15N2	41.66
12	15N2	43.81
12	15N2	62.76
12	15N2	45.64
12	15N2	36.99
12	15N2	28.84
12	15N2	13.71
12	15N2	63.86
12	15N2	21.08
2	15N2O	0
2	15N2O	1.31
2	15N2O	3.54
2	15N2O	0.88
2	15N2O	0
2	15N2O	2.07
2	15N2O	6.29
2	15N2O	0.66
2	15N2O	14.17
2	15N2O	0.24
2	15N2O	5.66
2	15N2O	7.94
2	15N2O	0.37
2	15N2O	0.15
2	15N2O	1.6
2	15N2O	4.47
2	15N2O	0
2	15N2O	8.67
2	15N2O	0
2	15N2O	0
2	15N2O	0.92
2	15N2O	2.76
2	15N2O	10.33
2	15N2O	11.14
2	15N2O	11.52
2	15N2O	15.48
2	15N2O	0.72
2	15N2O	3.57
2	15N2O	4.39
2	15N2O	6.24
2	15N2O	2.08
2	15N2O	13.72
2	15N2O	0.34
2	15N2O	0
2	15N2O	0.15
2	15N2O	0.32
2	15N2O	0
2	15N2O	2.48
2	15N2O	2.48
2	15N2O	0.68
2	15N2O	0
2	15N2O	1.67
2	15N2O	3.39
2	15N2O	6.36
2	15N2O	9.18
2	15N2O	8.86
2	15N2O	0.28
2	15N2O	4.89
8	15N2O	4.47
8	15N2O	0.33
8	15N2O	0
8	15N2O	2.34
8	15N2O	3.69
8	15N2O	0.23
8	15N2O	4.35
8	15N2O	1.56
8	15N2O	1.62
8	15N2O	0
8	15N2O	0.44
8	15N2O	0
8	15N2O	3.01
8	15N2O	2.07
8	15N2O	0
8	15N2O	2.66
8	15N2O	4.34
8	15N2O	3.52
8	15N2O	4.38
8	15N2O	6.81
8	15N2O	3.93
8	15N2O	1.11
8	15N2O	2.87
8	15N2O	0.89
8	15N2O	2.61
8	15N2O	11.4
8	15N2O	2.45
8	15N2O	10.29
8	15N2O	11.58
8	15N2O	10.15
8	15N2O	15.32
8	15N2O	3.16
8	15N2O	3.88
8	15N2O	1.85
8	15N2O	3.33
8	15N2O	0.56
8	15N2O	2.69
8	15N2O	0.94
8	15N2O	6.25
8	15N2O	1.42
8	15N2O	6.58
8	15N2O	7.35
8	15N2O	3.49
8	15N2O	7.6
8	15N2O	8.69
8	15N2O	16.2
8	15N2O	1.27
8	15N2O	0
8	15N2O	0
8	15N2O	3.5
8	15N2O	3.37
8	15N2O	0
8	15N2O	4.84
8	15N2O	1.21
8	15N2O	3.73
8	15N2O	0.24
8	15N2O	0.77
8	15N2O	4
8	15N2O	1.11
8	15N2O	1.65
8	15N2O	1.85
8	15N2O	4.78
8	15N2O	12.02
8	15N2O	1.09
8	15N2O	7.35
8	15N2O	1.24
8	15N2O	0
8	15N2O	0.68
8	15N2O	0.22
8	15N2O	12.24
8	15N2O	3.97
8	15N2O	1.25
8	15N2O	2.85
8	15N2O	2.43
8	15N2O	0.62
8	15N2O	0.44
8	15N2O	3.65
8	15N2O	1.04
8	15N2O	1.04
8	15N2O	3.61
9	15N2O	1.28
9	15N2O	4.2
9	15N2O	0
9	15N2O	3.26
9	15N2O	10.53
9	15N2O	12.25
9	15N2O	1.56
9	15N2O	23.3
9	15N2O	8.28
9	15N2O	9.4
9	15N2O	15.43
9	15N2O	3.79
9	15N2O	6.25
9	15N2O	12.7
9	15N2O	4.45
9	15N2O	4.99
9	15N2O	5.44
9	15N2O	0.07
9	15N2O	3.06
9	15N2O	7.26
9	15N2O	1.94
9	15N2O	12.48
9	15N2O	9.3
9	15N2O	9.72
9	15N2O	11.03
9	15N2O	13.81
9	15N2O	12.82
9	15N2O	4.72
9	15N2O	15.07
9	15N2O	0
9	15N2O	21.83
9	15N2O	15.98
9	15N2O	0
9	15N2O	18.69
9	15N2O	5.89
9	15N2O	5.8
9	15N2O	6.92
9	15N2O	3.81
9	15N2O	5.59
9	15N2O	5.18
9	15N2O	2.7
9	15N2O	4.19
9	15N2O	8.01
9	15N2O	5.13
9	15N2O	2.52
9	15N2O	8.48
9	15N2O	1.76
9	15N2O	4.67
9	15N2O	3.96
9	15N2O	3.96
9	15N2O	6.55
9	15N2O	0.16
9	15N2O	5.2
9	15N2O	5.62
9	15N2O	13.67
9	15N2O	16.87
9	15N2O	12.41
9	15N2O	12.08
9	15N2O	10.49
9	15N2O	9.16
9	15N2O	15.97
9	15N2O	9.6
9	15N2O	1.59
9	15N2O	11.67
9	15N2O	6.39
9	15N2O	2.2
9	15N2O	4.21
9	15N2O	3.5
9	15N2O	0
9	15N2O	0
9	15N2O	0.26
9	15N2O	0
9	15N2O	0
9	15N2O	0
9	15N2O	8.39
9	15N2O	3.81
9	15N2O	11.93
9	15N2O	4.98
9	15N2O	4.77
9	15N2O	5.23
9	15N2O	9.11
9	15N2O	11.69
9	15N2O	14.22
9	15N2O	9.95
11	15N2O	0
11	15N2O	4.5318
11	15N2O	4.7379
11	15N2O	5.3819
11	15N2O	2.7793
11	15N2O	0
11	15N2O	0
11	15N2O	1.991
11	15N2O	1.5499
11	15N2O	2.3968
11	15N2O	0
11	15N2O	0
11	15N2O	7.4195
11	15N2O	8.0917
11	15N2O	7.8199
11	15N2O	11.0886
11	15N2O	1.9587
11	15N2O	2.9479
11	15N2O	0.3323
11	15N2O	1.2507
11	15N2O	1.9782
11	15N2O	2.4553
11	15N2O	2.4543
11	15N2O	1.2172
11	15N2O	1.5106
11	15N2O	0.3457
11	15N2O	0
11	15N2O	0.6774
11	15N2O	0
11	15N2O	3.3726
11	15N2O	0.6985
11	15N2O	0.6814
11	15N2O	4.6885
11	15N2O	0
11	15N2O	0.7871
11	15N2O	2.1323
11	15N2O	0.0527
11	15N2O	0.1242
11	15N2O	0
11	15N2O	0
11	15N2O	2.6781
11	15N2O	1.9115
11	15N2O	0
11	15N2O	1.4851
11	15N2O	8.0288
11	15N2O	2.3055
11	15N2O	2.649
11	15N2O	0.5123
12	15N2O	15.57
12	15N2O	5.08
12	15N2O	9.71
12	15N2O	10.73
12	15N2O	7.5
12	15N2O	10.58
12	15N2O	22.5
12	15N2O	0.34
12	15N2O	3.44
12	15N2O	6.94
12	15N2O	4.18
12	15N2O	10.17
12	15N2O	7.81
12	15N2O	24.18
12	15N2O	10.35
12	15N2O	0
12	15N2O	13.64
12	15N2O	21.92
12	15N2O	19.24
12	15N2O	10.08
12	15N2O	0
12	15N2O	6.14
12	15N2O	5.31
12	15N2O	3.3
12	15N2O	18.99
12	15N2O	6.88
12	15N2O	13.21
12	15N2O	15.59
12	15N2O	2.57
12	15N2O	9.21
12	15N2O	1.24
12	15N2O	0.85
12	15N2O	3.2
12	15N2O	15.29
12	15N2O	25.43
12	15N2O	5.25
12	15N2O	0.05
12	15N2O	1.45
12	15N2O	0
12	15N2O	0.27
12	15N2O	1.45
12	15N2O	0
12	15N2O	7.4
12	15N2O	0.39
12	15N2O	3.24
12	15N2O	1.1
12	15N2O	19.98
12	15N2O	17.43
12	15N2O	11.16
12	15N2O	10.19
12	15N2O	1.42
12	15N2O	4.91
12	15N2O	16.67
12	15N2O	1.52
12	15N2O	3.2
12	15N2O	2.38
12	15N2O	2.59
12	15N2O	22.24
12	15N2O	21.93
12	15N2O	10.55
12	15N2O	7.88
12	15N2O	14.69

## Sheet: Fig2b
Biomass type	Treatment	N	15N Assimilation (nmol N g-1 d-1)	Standard error
Floating	15N2	122	15.421	1.79632
Floating	15N2O	150	4.8779	0.428768
Benthic	15N2	181	8.90459	0.882314
Benthic	15N2O	172	5.60133	0.435098

## Sheet: Fig2c
Biomass type	Treatment	15N2 (nmol N g-1)
Floating	15N2O	838.366
Floating	15N2O	682.455
Floating	15N2O	1268.19
Floating	15N2O	843.56
Floating	15N2O	1169.62
Floating	15N2O	923.547
Floating	15N2O	1218.65
Floating	15N2O	779.817
Floating	15N2O	694.984
Floating	15N2O	681.747
Floating	15N2O	829.689
Floating	15N2O	1537.65
Floating	15N2O	934.404
Floating	15N2O	1480.93
Floating	15N2O	636.282
Floating	15N2O	584.4
Floating	15N2O	1035.4
Floating	15N2O	750.148
Floating	15N2O	1172.64
Floating	15N2O	668.334
Floating	15N2O	911.622
Floating	Control	646.987
Floating	Control	1083.59
Floating	Control	1519.79
Floating	Control	896.962
Floating	Control	1087.83
Floating	Control	1621.16
Floating	Control	1281.27
Floating	Control	834.665
Floating	Control	606.463
Floating	Control	734
Floating	Control	1019.23
Floating	Control	790.723
Floating	Control	1126.13
Floating	Control	946.621
Floating	Control	1375.68
Floating	Control	808.084
Floating	Control	836.625
Floating	Control	731.043
Floating	Control	1007.16
Floating	Control	1195.69
Floating	Control	1114.08
Floating	15N2O	1291.85
Floating	15N2O	901.009
Floating	15N2O	1141.27
Floating	Control	647.824
Floating	Control	920.456
Floating	Control	619.844
Benthic	Control	463.113
Benthic	Control	988.866
Benthic	Control	1162.9
Benthic	Control	1314.54
Benthic	Control	668.375
Benthic	Control	478.92
Benthic	Control	1307.65
Benthic	Control	743.903
Benthic	Control	628.458
Benthic	Control	774.718
Benthic	Control	1149.32
Benthic	Control	1273.79
Benthic	Control	883.309
Benthic	Control	1480.05
Benthic	Control	633.392
Benthic	Control	926.809
Benthic	Control	524.732
Benthic	Control	633.135
Benthic	Control	1056.17
Benthic	Control	1015.3
Benthic	Control	796.423
Benthic	Control	681.699
Benthic	Control	881.454
Benthic	Control	536.629
Benthic	15N2O	879.401
Benthic	15N2O	757.835
Benthic	15N2O	1187.47
Benthic	15N2O	1327.6
Benthic	15N2O	1571.47
Benthic	15N2O	1029.68
Benthic	15N2O	897.916
Benthic	15N2O	873.781
Benthic	15N2O	911.161
Benthic	15N2O	1183.7
Benthic	15N2O	1105.72
Benthic	15N2O	1019.45
Benthic	15N2O	993.03
Benthic	15N2O	562.666
Benthic	15N2O	873.799
Benthic	15N2O	1254.84
Benthic	15N2O	1486.71
Benthic	15N2O	1412.93
Benthic	15N2O	1384.51
Benthic	15N2O	1331.18
Benthic	15N2O	577.135
Benthic	15N2O	805.876
Benthic	15N2O	1823.74
Benthic	15N2O	949.242
Benthic	Control	757.699
Benthic	Control	1002.86
Benthic	Control	547.098
Benthic	Control	637.293
Benthic	Control	750.598
Benthic	Control	308.007
Benthic	Control	1830
Benthic	Control	1673.67
Benthic	Control	1591.59
Benthic	Control	1368.84
Benthic	Control	1234.16
Benthic	Control	1721.23
Benthic	Control	1054.77
Benthic	Control	822.05
Benthic	Control	748.429
Benthic	Control	1598.89
Benthic	Control	863.935
Benthic	Control	1081.2
Benthic	Control	1419.21
Benthic	Control	1389.05
Benthic	Control	1549.3
Benthic	Control	1500.74
Benthic	Control	1930.89
Benthic	Control	1575.62
Benthic	Control	378.21
Benthic	Control	1128.54
Benthic	Control	1017.99
Benthic	Control	1173.54
Benthic	Control	799.715
Benthic	Control	1096.03
Benthic	Control	1376.81
Benthic	Control	2161.84
Benthic	Control	2042.26
Benthic	Control	1233.17
Benthic	Control	1391.5
Benthic	Control	1452.9
Floating	Control	3342.91
Floating	Control	2222.56
Floating	Control	1803.13
Benthic	Control	1043.96
Benthic	Control	1470.72
Benthic	Control	1833.23
Floating	Control	3639.55
Floating	Control	1655.23
Floating	Control	1803.61
Benthic	Control	1272.55
Benthic	Control	2330.41
Benthic	Control	1809.03
Floating	Control	3779.38
Floating	Control	2016.92
Floating	Control	2195.45
Benthic	Control	1724.34
Benthic	Control	1612.02
Benthic	Control	2229.46
Benthic	15N2O	1372.89
Benthic	15N2O	1260.04
Benthic	15N2O	887.783
Benthic	15N2O	716.598
Benthic	15N2O	1318.06
Benthic	15N2O	1052.44
Benthic	15N2O	1577.55
Benthic	15N2O	1462.49
Benthic	15N2O	1558.4
Benthic	15N2O	1459.64
Benthic	15N2O	1248.49
Benthic	15N2O	1592.04
Benthic	15N2O	1829.87
Benthic	15N2O	1312.13
Benthic	15N2O	1174.67
Benthic	15N2O	1005.58
Benthic	15N2O	857.032
Benthic	15N2O	1112.85
Benthic	15N2O	1672.59
Benthic	15N2O	1551.57
Benthic	15N2O	1811.64
Benthic	15N2O	1481.01
Benthic	15N2O	1581.06
Benthic	15N2O	1448.46
Benthic	15N2O	1614.42
Benthic	15N2O	1905.79
Benthic	15N2O	2271.6
Benthic	15N2O	2382.43
Benthic	15N2O	2586.83
Benthic	15N2O	2956.38
Benthic	15N2O	2728.49
Benthic	15N2O	2463.28
Floating	15N2O	1909.17
Floating	15N2O	1479.99
Floating	15N2O	1940.43
Benthic	15N2O	1099.55
Benthic	15N2O	1529.23
Benthic	15N2O	1430.21
Floating	15N2O	2378.69
Floating	15N2O	3388.87
Floating	15N2O	2763.34
Benthic	15N2O	1493.64
Benthic	15N2O	1520.06
Benthic	15N2O	1431.78
Floating	15N2O	1960.63
Floating	15N2O	2619.72
Floating	15N2O	2268.85
Benthic	15N2O	1129.91
Benthic	15N2O	1674.23
Benthic	15N2O	1238.69
Floating	Control	1578.06
Floating	Control	1779.58
Floating	Control	1285.1
Floating	Control	2170.95
Floating	Control	1677.68
Floating	Control	1480.48
Floating	Control	1836.39
Floating	Control	1350.51
Floating	Control	1399.23
Floating	Control	775.032
Floating	Control	713.36
Floating	Control	1019.21
Floating	Control	913.9
Floating	Control	688.657
Floating	Control	888.407
Floating	Control	843.447
Floating	Control	778.795
Floating	Control	667.045
Floating	Control	1344.57
Floating	Control	1292.43
Floating	Control	1317.61
Floating	Control	1416.2
Floating	Control	1180.6
Floating	Control	1246.53
Floating	Control	1057.5
Floating	Control	1153.93
Floating	Control	736.874
Floating	Control	1356.07
Floating	Control	1244.73
Floating	Control	1577.88
Floating	Control	1599.11
Floating	Control	1378.31
Floating	Control	1363.19
Floating	Control	1226.27
Floating	Control	1418.08
Floating	Control	1127.85
Floating	Control	1420.37
Floating	Control	1347.49
Floating	Control	1028.73
Floating	Control	1831.78
Floating	Control	1088.78
Floating	Control	988.881
Floating	Control	1516.75
Floating	Control	1313.96
Floating	Control	1364.39
Floating	15N2O	1971.77
Floating	15N2O	1820.66
Floating	15N2O	1940.13
Floating	15N2O	2084.51
Floating	15N2O	1619.22
Floating	15N2O	1422.35
Floating	15N2O	1405.59
Floating	15N2O	2022.15
Floating	15N2O	2697.68
Floating	15N2O	1347.32
Floating	15N2O	1933.34
Floating	15N2O	1758.93
Floating	15N2O	1769.46
Floating	15N2O	1764.58
Floating	15N2O	1823.08
Floating	15N2O	1720.92
Floating	15N2O	2038.81
Floating	15N2O	1751.7
Floating	15N2O	3659.14
Floating	15N2O	1269.74
Floating	15N2O	1240.04
Floating	15N2O	1989.66
Floating	15N2O	1329.68
Floating	15N2O	2254.32
Floating	15N2O	1124.91
Floating	15N2O	1139.09
Floating	15N2O	1702.9
Floating	15N2O	1383.82
Floating	15N2O	1985.7
Floating	15N2O	1386.42
Floating	15N2O	1365.76
Floating	15N2O	1003.47
Floating	15N2O	1151.46
Floating	15N2O	2040.17
Floating	15N2O	4520.16
Floating	15N2O	1010.04
Floating	15N2O	1014.69
Floating	15N2O	1484.91
Floating	15N2O	1330.61
Floating	15N2O	920.23
Floating	15N2O	1637.37
Floating	15N2O	1738.12
Floating	15N2O	1355.41
Floating	15N2O	1013.59
Benthic	Control	2892.78
Benthic	Control	1101.94
Benthic	Control	1334.8
Benthic	Control	977.302
Benthic	Control	866.342
Benthic	Control	791.144
Benthic	Control	526.882
Benthic	Control	1338.41
Benthic	Control	1696.84
Benthic	Control	1406.3
Benthic	Control	1939.34
Benthic	Control	886.389
Benthic	Control	863.114
Benthic	Control	985.442
Benthic	Control	1640.2
Benthic	Control	970.807
Benthic	Control	414.685
Benthic	Control	2094.56
Benthic	Control	1400.65
Benthic	Control	1320.19
Benthic	Control	2036.57
Benthic	Control	878.281
Benthic	Control	937.268
Benthic	Control	982.101
Benthic	Control	1377.86
Benthic	Control	791.762
Benthic	Control	647.598
Benthic	Control	1843.52
Benthic	Control	1850.11
Benthic	Control	1093.95
Benthic	Control	2297.63
Benthic	Control	1236.15
Benthic	Control	792.46
Benthic	Control	1020.95
Benthic	Control	1051
Benthic	Control	676.896
Benthic	Control	691.057
Benthic	Control	1585.73
Benthic	Control	2667.15
Benthic	Control	857.819
Benthic	Control	2117.29
Benthic	Control	1903.23
Benthic	Control	752.267
Benthic	Control	855.306
Benthic	Control	1140.87
Benthic	Control	1132.45
Benthic	Control	695.597
Benthic	Control	997.126
Benthic	Control	2448.02
Benthic	Control	1693.81
Benthic	15N2O	2634.89
Benthic	15N2O	1174.3
Benthic	15N2O	246.36
Benthic	15N2O	999.896
Benthic	15N2O	1055.98
Benthic	15N2O	797.489
Benthic	15N2O	510.165
Benthic	15N2O	1163.02
Benthic	15N2O	1616.14
Benthic	15N2O	1347.63
Benthic	15N2O	2331.05
Benthic	15N2O	1000.05
Benthic	15N2O	1647.84
Benthic	15N2O	980.786
Benthic	15N2O	1195.23
Benthic	15N2O	908.608
Benthic	15N2O	406.62
Benthic	15N2O	1391.1
Benthic	15N2O	1009.99
Benthic	15N2O	1396.49
Benthic	15N2O	2429.94
Benthic	15N2O	905.715
Benthic	15N2O	1246.91
Benthic	15N2O	65.4528
Benthic	15N2O	1012.35
Benthic	15N2O	728.252
Benthic	15N2O	439.583
Benthic	15N2O	1598.84
Benthic	15N2O	1331.7
Benthic	15N2O	1397.32
Benthic	15N2O	3095.18
Benthic	15N2O	1308.93
Benthic	15N2O	1054.29
Benthic	15N2O	973.332
Benthic	15N2O	1161.08
Benthic	15N2O	766.095
Benthic	15N2O	680.686
Benthic	15N2O	2295.78
Benthic	15N2O	2305.97
Benthic	15N2O	1524.12
Benthic	15N2O	3148.42
Benthic	15N2O	1882.28
Benthic	15N2O	1020.67
Benthic	15N2O	1014.55
Benthic	15N2O	809.786
Benthic	15N2O	1133.14
Benthic	15N2O	525.847
Benthic	15N2O	720.9
Benthic	15N2O	1935.41
Benthic	15N2O	1385.12
Floating	Control	693.264
Floating	Control	1841.98
Floating	Control	508.705
Floating	Control	2731.27
Floating	Control	728.014
Floating	Control	963.869
Floating	Control	1228.3
Floating	Control	854.697
Floating	Control	2351.53
Floating	Control	1562.92
Floating	Control	640.988
Floating	Control	2224.48
Floating	Control	412.66
Floating	Control	1843.66
Floating	Control	793.582
Floating	Control	673.779
Floating	Control	1469.49
Floating	Control	866.101
Floating	Control	3381.68
Floating	Control	1755.22
Floating	Control	648.333
Floating	Control	2221.66
Floating	Control	446.852
Floating	Control	1523.13
Floating	Control	686.67
Floating	Control	978.972
Floating	Control	2007.01
Floating	Control	976.721
Floating	Control	2619.36
Floating	Control	2319.94
Floating	Control	561.521
Floating	Control	2372.31
Floating	Control	625.391
Floating	Control	2834.06
Floating	Control	856.02
Floating	Control	761.573
Floating	Control	1710.28
Floating	Control	849.277
Floating	Control	2606.32
Floating	Control	2516.49
Floating	Control	689.36
Floating	Control	1765.2
Floating	Control	576.125
Floating	Control	2863.56
Floating	Control	701.594
Floating	Control	539.152
Floating	Control	1726.93
Floating	Control	645.962
Floating	Control	2402.07
Floating	Control	4271.96
Floating	15N2O	134.809
Floating	15N2O	3005.93
Floating	15N2O	482.751
Floating	15N2O	1941.72
Floating	15N2O	611.588
Floating	15N2O	587.643
Floating	15N2O	1980.7
Floating	15N2O	217.196
Floating	15N2O	3475.72
Floating	15N2O	541.469
Floating	15N2O	596.151
Floating	15N2O	2528.05
Floating	15N2O	701.557
Floating	15N2O	3313.51
Floating	15N2O	672.205
Floating	15N2O	586.935
Floating	15N2O	2996.66
Floating	15N2O	588.43
Floating	15N2O	3327.85
Floating	15N2O	820.391
Floating	15N2O	595.96
Floating	15N2O	2860.52
Floating	15N2O	690.203
Floating	15N2O	3143.07
Floating	15N2O	845.119
Floating	15N2O	1020.33
Floating	15N2O	1513.39
Floating	15N2O	1037.54
Floating	15N2O	2609.58
Floating	15N2O	3341.61
Floating	15N2O	878.844
Floating	15N2O	1925.03
Floating	15N2O	1199.01
Floating	15N2O	3280.84
Floating	15N2O	1546.28
Floating	15N2O	819.44
Floating	15N2O	996.534
Floating	15N2O	852.884
Floating	15N2O	2769.42
Floating	15N2O	2378.46
Floating	15N2O	945.176
Floating	15N2O	1899.3
Floating	15N2O	1082.6
Floating	15N2O	2469.16
Floating	15N2O	3274.07
Floating	15N2O	866.655
Floating	15N2O	1583.86
Floating	15N2O	701.735
Floating	15N2O	3030.49
Floating	15N2O	4399.36
Benthic	Control	258.17
Benthic	Control	682.802
Benthic	Control	124.349
Benthic	Control	861.663
Benthic	Control	503.078
Benthic	Control	244.357
Benthic	Control	732.079
Benthic	Control	675.827
Benthic	Control	860.696
Benthic	Control	471.86
Benthic	Control	271.058
Benthic	Control	436.503
Benthic	Control	279.892
Benthic	Control	729.004
Benthic	Control	485.235
Benthic	Control	210.007
Benthic	Control	1085.51
Benthic	Control	117.132
Benthic	Control	872.729
Benthic	Control	497.192
Benthic	Control	193.558
Benthic	Control	853.407
Benthic	Control	174.978
Benthic	Control	829.686
Benthic	Control	477.773
Benthic	Control	403.863
Benthic	Control	649.943
Benthic	Control	487.719
Benthic	Control	1610.04
Benthic	Control	322.208
Benthic	Control	439.75
Benthic	Control	761.536
Benthic	Control	571.509
Benthic	Control	1321.69
Benthic	Control	340.968
Benthic	Control	256.753
Benthic	Control	607.595
Benthic	Control	470.238
Benthic	Control	643.252
Benthic	Control	394.872
Benthic	Control	370.04
Benthic	Control	614.776
Benthic	Control	472.888
Benthic	Control	973.378
Benthic	Control	769.087
Benthic	Control	583.018
Benthic	Control	666.963
Benthic	Control	818.683
Benthic	Control	616.168
Benthic	Control	157.663
Benthic	15N2O	397.519
Benthic	15N2O	820.61
Benthic	15N2O	156.173
Benthic	15N2O	900.942
Benthic	15N2O	508.127
Benthic	15N2O	468.601
Benthic	15N2O	809.586
Benthic	15N2O	383.978
Benthic	15N2O	860.713
Benthic	15N2O	502.746
Benthic	15N2O	307.771
Benthic	15N2O	429.992
Benthic	15N2O	520.795
Benthic	15N2O	790.323
Benthic	15N2O	631.289
Benthic	15N2O	583.911
Benthic	15N2O	439.548
Benthic	15N2O	173.7
Benthic	15N2O	911.825
Benthic	15N2O	565.8
Benthic	15N2O	607.106
Benthic	15N2O	983.479
Benthic	15N2O	371.839
Benthic	15N2O	907.631
Benthic	15N2O	504.52
Benthic	15N2O	720.288
Benthic	15N2O	773.054
Benthic	15N2O	963.316
Benthic	15N2O	1775.35
Benthic	15N2O	625.749
Benthic	15N2O	325.907
Benthic	15N2O	772.927
Benthic	15N2O	626.681
Benthic	15N2O	2453.95
Benthic	15N2O	380.381
Benthic	15N2O	386.089
Benthic	15N2O	654.528
Benthic	15N2O	567.916
Benthic	15N2O	928.261
Benthic	15N2O	610.092
Benthic	15N2O	371.928
Benthic	15N2O	692.151
Benthic	15N2O	538.176
Benthic	15N2O	911.159
Benthic	15N2O	240.797
Benthic	15N2O	344.426
Benthic	15N2O	604.478
Benthic	15N2O	980.189
Benthic	15N2O	634.511
Benthic	15N2O	189.729
Floating	Control	6574.5
Floating	Control	6695.96
Floating	Control	3818.89
Floating	Control	6561.98
Floating	Control	1071.4
Floating	Control	1620.8
Floating	Control	5789.96
Floating	Control	6100.88
Floating	Control	1743.98
Floating	Control	6636.81
Floating	Control	1197.57
Floating	Control	2282.29
Floating	Control	7305
Floating	Control	1306.73
Benthic	Control	751.509
Benthic	Control	547.882
Benthic	Control	2778.82
Benthic	Control	862.036
Benthic	Control	570.572
Benthic	Control	1984.85
Benthic	Control	1134.99
Benthic	Control	1179.08
Benthic	Control	923.918
Benthic	Control	997.474
Benthic	Control	4972.53
Benthic	Control	1365.51
Benthic	Control	995.683
Benthic	Control	961.368
Benthic	Control	2522.01
Benthic	Control	2169.67
Benthic	Control	4371.67
Benthic	Control	2552.06
Benthic	Control	1674.23
Benthic	Control	333.159
Benthic	Control	1581.32
Benthic	Control	4217.27
Benthic	Control	2033.88
Benthic	Control	2082.47
Benthic	Control	1070.28
Benthic	Control	1765.94
Benthic	Control	3524.44
Benthic	Control	2269.26
Benthic	Control	1827.93
Benthic	Control	845.609
Benthic	Control	1470.33
Benthic	Control	4471.12
Benthic	Control	2472.06
Benthic	Control	1996.87
Benthic	Control	1200.56
Benthic	Control	3939.59
Benthic	Control	4065.21
Benthic	Control	3040.16
Benthic	Control	1295.05
Benthic	Control	331.379
Floating	15N2O	5420.89
Floating	15N2O	2949.54
Floating	15N2O	4789
Floating	15N2O	5076.9
Floating	15N2O	3846.11
Floating	15N2O	1389.57
Floating	15N2O	1386.35
Floating	15N2O	6027.29
Floating	15N2O	6034.42
Floating	15N2O	6479.28
Floating	15N2O	6135.54
Floating	15N2O	1490.46
Floating	15N2O	3844.78
Floating	15N2O	6925.89
Floating	15N2O	1144.6
Floating	15N2O	5269.32
Floating	15N2O	1928.71
Floating	15N2O	5604.4
Benthic	15N2O	840.588
Benthic	15N2O	903.361
Benthic	15N2O	1482.27
Benthic	15N2O	1336.61
Benthic	15N2O	840.43
Benthic	15N2O	2107.05
Benthic	15N2O	913.201
Benthic	15N2O	996.067
Benthic	15N2O	2301.11
Benthic	15N2O	706.766
Benthic	15N2O	659.246
Benthic	15N2O	1990.29
Benthic	15N2O	1045.18
Benthic	15N2O	1391.77
Benthic	15N2O	4739.58
Benthic	15N2O	1837.51
Benthic	15N2O	1973.04
Benthic	15N2O	4976.51
Benthic	15N2O	2298.31
Benthic	15N2O	1931.84
Benthic	15N2O	1144.26
Benthic	15N2O	1835.86
Benthic	15N2O	3825.54
Benthic	15N2O	2006.08
Benthic	15N2O	1471.54
Benthic	15N2O	930.859
Benthic	15N2O	1471.24
Benthic	15N2O	3577.74
Benthic	15N2O	2944.87
Benthic	15N2O	1750.53
Benthic	15N2O	931.51
Benthic	15N2O	1536.28
Benthic	15N2O	4017.86
Benthic	15N2O	2140.56
Benthic	15N2O	1490.69
Benthic	15N2O	441.091
Benthic	15N2O	2235.03
Benthic	15N2O	3939.19
Benthic	15N2O	2427.71
Benthic	15N2O	1795.34
Benthic	15N2O	441.818

## Sheet: Fig3a
Season	Treatment	Biomass type	Total 15N2O reduction (nmol N g-1 d-1)		Summary data actually plotted
Summer	15N2O	Benthic	1115.26		Biomass type	Season	N	Total 15N2O reduction	Standard error
Summer	15N2O	Benthic	0		Floating	Summer	88	185.677	26.7
Summer	15N2O	Benthic	49.64		Floating	Winter	58	623.926	84.2319
Summer	15N2O	Benthic	488.5		Benthic	Summer	92	285.562	30.3456
Summer	15N2O	Benthic	143.08		Benthic	Winter	102	440.158	59.9988
Summer	15N2O	Benthic	208.26
Summer	15N2O	Benthic	192.04
Summer	15N2O	Benthic	0
Summer	15N2O	Benthic	101.52
Summer	15N2O	Benthic	222.16
Summer	15N2O	Benthic	760.94
Summer	15N2O	Benthic	524.78
Summer	15N2O	Benthic	37.06
Summer	15N2O	Benthic	766.56
Summer	15N2O	Benthic	28.62
Summer	15N2O	Benthic	5.12
Summer	15N2O	Benthic	400.76
Summer	15N2O	Benthic	521.64
Summer	15N2O	Benthic	38.4
Summer	15N2O	Benthic	592.78
Summer	15N2O	Benthic	178.5
Summer	15N2O	Benthic	159.06
Summer	15N2O	Benthic	582.94
Summer	15N2O	Benthic	0
Summer	15N2O	Benthic	6.32
Summer	15N2O	Benthic	487.76
Summer	15N2O	Benthic	38.74
Summer	15N2O	Benthic	516.76
Summer	15N2O	Benthic	434.08
Summer	15N2O	Benthic	0
Summer	15N2O	Benthic	132.18
Summer	15N2O	Benthic	596.4
Summer	15N2O	Benthic	0
Summer	15N2O	Benthic	40.06
Summer	15N2O	Benthic	0
Summer	15N2O	Benthic	425.58
Summer	15N2O	Benthic	25.42
Summer	15N2O	Benthic	129.68
Summer	15N2O	Benthic	91.6
Summer	15N2O	Benthic	92.28
Summer	15N2O	Benthic	181.06
Summer	15N2O	Benthic	0
Summer	15N2O	Benthic	0
Summer	15N2O	Benthic	67.04
Summer	15N2O	Benthic	344.92
Summer	15N2O	Benthic	0
Summer	15N2O	Benthic	0
Summer	15N2O	Benthic	278.24
Summer	15N2O	Benthic	276.5
Summer	15N2O	Benthic	3.68
Summer	15N2O	Benthic	338.1
Summer	15N2O	Benthic	356.38
Summer	15N2O	Benthic	479.2
Summer	15N2O	Benthic	45.48
Summer	15N2O	Benthic	339.06
Summer	15N2O	Benthic	64.12
Summer	15N2O	Benthic	289.14
Summer	15N2O	Benthic	730.66
Summer	15N2O	Benthic	576.44
Summer	15N2O	Benthic	247.82
Summer	15N2O	Benthic	0
Summer	15N2O	Benthic	67.22
Summer	15N2O	Benthic	43.58
Summer	15N2O	Benthic	386.46
Summer	15N2O	Benthic	925.22
Summer	15N2O	Benthic	240.74
Summer	15N2O	Benthic	5.68
Summer	15N2O	Benthic	1091.16
Summer	15N2O	Benthic	309.36
Summer	15N2O	Benthic	161.5
Summer	15N2O	Benthic	304.62
Summer	15N2O	Benthic	272.26
Summer	15N2O	Benthic	292.44
Summer	15N2O	Benthic	10.94
Summer	15N2O	Benthic	143.62
Summer	15N2O	Benthic	188.46
Summer	15N2O	Benthic	106.44
Summer	15N2O	Benthic	1.12
Summer	15N2O	Benthic	205.28
Summer	15N2O	Benthic	110.28
Summer	15N2O	Benthic	729.78
Summer	15N2O	Benthic	10.8
Summer	15N2O	Benthic	261.16
Summer	15N2O	Benthic	39.14
Summer	15N2O	Benthic	533.06
Summer	15N2O	Benthic	768.58
Summer	15N2O	Benthic	737.68
Summer	15N2O	Benthic	522.12
Summer	15N2O	Benthic	241.24
Summer	15N2O	Benthic	963.8
Summer	15N2O	Benthic	927.88
Summer	15N2O	Benthic	917.72
Summer	15N2O	Floating	0
Summer	15N2O	Floating	0
Summer	15N2O	Floating	0
Summer	15N2O	Floating	0
Summer	15N2O	Floating	83.56
Summer	15N2O	Floating	719.86
Summer	15N2O	Floating	0
Summer	15N2O	Floating	0
Summer	15N2O	Floating	30.12
Summer	15N2O	Floating	0
Summer	15N2O	Floating	559.58
Summer	15N2O	Floating	790.18
Summer	15N2O	Floating	261.44
Summer	15N2O	Floating	325.18
Summer	15N2O	Floating	180.5
Summer	15N2O	Floating	474.12
Summer	15N2O	Floating	0
Summer	15N2O	Floating	0
Summer	15N2O	Floating	0
Summer	15N2O	Floating	0
Summer	15N2O	Floating	82
Summer	15N2O	Floating	0
Summer	15N2O	Floating	12
Summer	15N2O	Floating	533.36
Summer	15N2O	Floating	0
Summer	15N2O	Floating	595.02
Summer	15N2O	Floating	693.04
Summer	15N2O	Floating	1.36
Summer	15N2O	Floating	180.3
Summer	15N2O	Floating	233.76
Summer	15N2O	Floating	146.62
Summer	15N2O	Floating	322.94
Summer	15N2O	Floating	0
Summer	15N2O	Floating	0
Summer	15N2O	Floating	0
Summer	15N2O	Floating	12.64
Summer	15N2O	Floating	27.96
Summer	15N2O	Floating	73.7
Summer	15N2O	Floating	32.34
Summer	15N2O	Floating	148.24
Summer	15N2O	Floating	0
Summer	15N2O	Floating	7.32
Summer	15N2O	Floating	85.04
Summer	15N2O	Floating	0
Summer	15N2O	Floating	170.12
Summer	15N2O	Floating	45.52
Summer	15N2O	Floating	521.24
Summer	15N2O	Floating	317.9
Summer	15N2O	Floating	155.14
Summer	15N2O	Floating	0
Summer	15N2O	Floating	0
Summer	15N2O	Floating	95.36
Summer	15N2O	Floating	1024.5
Summer	15N2O	Floating	474.72
Summer	15N2O	Floating	0
Summer	15N2O	Floating	0
Summer	15N2O	Floating	25.38
Summer	15N2O	Floating	13.76
Summer	15N2O	Floating	264.8
Summer	15N2O	Floating	428.08
Summer	15N2O	Floating	140.68
Summer	15N2O	Floating	0
Summer	15N2O	Floating	602.02
Summer	15N2O	Floating	254.54
Summer	15N2O	Floating	0
Summer	15N2O	Floating	0
Summer	15N2O	Floating	326.3
Summer	15N2O	Floating	198
Summer	15N2O	Floating	95.5
Summer	15N2O	Floating	0
Summer	15N2O	Floating	339.2
Summer	15N2O	Floating	0
Summer	15N2O	Floating	0
Summer	15N2O	Floating	0
Summer	15N2O	Floating	0
Summer	15N2O	Floating	0
Summer	15N2O	Floating	298.44
Summer	15N2O	Floating	528.76
Summer	15N2O	Floating	720.56
Summer	15N2O	Floating	1039.02
Summer	15N2O	Floating	212.8
Summer	15N2O	Floating	138.96
Summer	15N2O	Floating	608.66
Summer	15N2O	Floating	85.6
Summer	15N2O	Floating	271.36
Summer	15N2O	Floating	213.48
Summer	15N2O	Floating	94.46
Summer	15N2O	Floating	22.52
Winter	15N2O	Benthic	824.42
Winter	15N2O	Benthic	270.16
Winter	15N2O	Benthic	273.54
Winter	15N2O	Benthic	15.46
Winter	15N2O	Benthic	790.48
Winter	15N2O	Benthic	1083.8
Winter	15N2O	Benthic	0
Winter	15N2O	Benthic	0
Winter	15N2O	Benthic	0
Winter	15N2O	Benthic	856.8
Winter	15N2O	Benthic	210.26
Winter	15N2O	Benthic	221.88
Winter	15N2O	Benthic	0
Winter	15N2O	Benthic	1056.04
Winter	15N2O	Benthic	176.42
Winter	15N2O	Benthic	54.7
Winter	15N2O	Benthic	2248.58
Winter	15N2O	Benthic	2945.12
Winter	15N2O	Benthic	1211.48
Winter	15N2O	Benthic	94.72
Winter	15N2O	Benthic	124.26
Winter	15N2O	Benthic	254.76
Winter	15N2O	Benthic	764.36
Winter	15N2O	Benthic	198.84
Winter	15N2O	Benthic	151.8
Winter	15N2O	Benthic	117.8
Winter	15N2O	Benthic	143.5
Winter	15N2O	Benthic	0
Winter	15N2O	Benthic	218.4
Winter	15N2O	Benthic	68.74
Winter	15N2O	Benthic	472.96
Winter	15N2O	Benthic	2391.16
Winter	15N2O	Benthic	1521.12
Winter	15N2O	Benthic	335.12
Winter	15N2O	Benthic	301.32
Winter	15N2O	Benthic	21.64
Winter	15N2O	Benthic	247.02
Winter	15N2O	Benthic	275.22
Winter	15N2O	Benthic	2306.76
Winter	15N2O	Benthic	61.4
Winter	15N2O	Benthic	1234.5
Winter	15N2O	Benthic	312.62
Winter	15N2O	Benthic	153.16
Winter	15N2O	Benthic	317.18
Winter	15N2O	Benthic	219.66
Winter	15N2O	Benthic	212.3
Winter	15N2O	Benthic	0
Winter	15N2O	Benthic	0
Winter	15N2O	Benthic	343.28
Winter	15N2O	Benthic	0
Winter	15N2O	Benthic	247.06
Winter	15N2O	Benthic	393.86
Winter	15N2O	Benthic	267.02
Winter	15N2O	Benthic	57.68
Winter	15N2O	Benthic	1259.72
Winter	15N2O	Benthic	0
Winter	15N2O	Benthic	269.64
Winter	15N2O	Benthic	267.48
Winter	15N2O	Benthic	250.8
Winter	15N2O	Benthic	666.84
Winter	15N2O	Benthic	0
Winter	15N2O	Benthic	524.7
Winter	15N2O	Benthic	403.1
Winter	15N2O	Benthic	0
Winter	15N2O	Benthic	860.4
Winter	15N2O	Benthic	556.8
Winter	15N2O	Benthic	338.24
Winter	15N2O	Benthic	668.04
Winter	15N2O	Benthic	1037.8
Winter	15N2O	Benthic	1165.72
Winter	15N2O	Benthic	0
Winter	15N2O	Benthic	211.52
Winter	15N2O	Benthic	0
Winter	15N2O	Benthic	1339.94
Winter	15N2O	Benthic	392.68
Winter	15N2O	Benthic	103.3
Winter	15N2O	Benthic	227.6
Winter	15N2O	Benthic	0
Winter	15N2O	Benthic	126.98
Winter	15N2O	Benthic	514.46
Winter	15N2O	Benthic	0
Winter	15N2O	Benthic	298.06
Winter	15N2O	Benthic	0
Winter	15N2O	Benthic	0
Winter	15N2O	Benthic	790.94
Winter	15N2O	Benthic	0
Winter	15N2O	Benthic	2925.24
Winter	15N2O	Benthic	235.52
Winter	15N2O	Benthic	517.24
Winter	15N2O	Benthic	0
Winter	15N2O	Benthic	362.16
Winter	15N2O	Benthic	79.6
Winter	15N2O	Benthic	118.74
Winter	15N2O	Benthic	145.1
Winter	15N2O	Benthic	34.1
Winter	15N2O	Benthic	855
Winter	15N2O	Benthic	93.56
Winter	15N2O	Benthic	396.42
Winter	15N2O	Benthic	0
Winter	15N2O	Benthic	483.78
Winter	15N2O	Benthic	0
Winter	15N2O	Benthic	306.5
Winter	15N2O	Floating	131.6
Winter	15N2O	Floating	562.82
Winter	15N2O	Floating	604.42
Winter	15N2O	Floating	224.88
Winter	15N2O	Floating	242.2
Winter	15N2O	Floating	354.82
Winter	15N2O	Floating	710.48
Winter	15N2O	Floating	0
Winter	15N2O	Floating	1869.7
Winter	15N2O	Floating	0
Winter	15N2O	Floating	167.22
Winter	15N2O	Floating	460.98
Winter	15N2O	Floating	0
Winter	15N2O	Floating	623.24
Winter	15N2O	Floating	1214.38
Winter	15N2O	Floating	414.64
Winter	15N2O	Floating	1569.12
Winter	15N2O	Floating	0
Winter	15N2O	Floating	606.7
Winter	15N2O	Floating	668.32
Winter	15N2O	Floating	420.48
Winter	15N2O	Floating	702.14
Winter	15N2O	Floating	1054.66
Winter	15N2O	Floating	216
Winter	15N2O	Floating	421.06
Winter	15N2O	Floating	208.2
Winter	15N2O	Floating	211.2
Winter	15N2O	Floating	595.5
Winter	15N2O	Floating	674.32
Winter	15N2O	Floating	204.62
Winter	15N2O	Floating	2152.98
Winter	15N2O	Floating	208.18
Winter	15N2O	Floating	186.42
Winter	15N2O	Floating	192.66
Winter	15N2O	Floating	473.26
Winter	15N2O	Floating	371.9
Winter	15N2O	Floating	199.5
Winter	15N2O	Floating	974.98
Winter	15N2O	Floating	200.04
Winter	15N2O	Floating	628.44
Winter	15N2O	Floating	409.92
Winter	15N2O	Floating	2497.46
Winter	15N2O	Floating	0
Winter	15N2O	Floating	530.5
Winter	15N2O	Floating	0
Winter	15N2O	Floating	2482.26
Winter	15N2O	Floating	1419
Winter	15N2O	Floating	975.5
Winter	15N2O	Floating	309.04
Winter	15N2O	Floating	136.42
Winter	15N2O	Floating	948.54
Winter	15N2O	Floating	312.96
Winter	15N2O	Floating	495.92
Winter	15N2O	Floating	1765.92
Winter	15N2O	Floating	435.44
Winter	15N2O	Floating	421.56
Winter	15N2O	Floating	2325.22
Winter	15N2O	Floating	0

## Sheet: Fig3b
Treatment	DIN	Production (μM)
15N2O	NO2-	0.03
15N2O	NO2-	0.03
15N2O	NO2-	0.01
15N2O	NO2-	0.02
15N2O	NO2-	0.01
15N2O	NO2-	0.02
15N2O	NO3-	0.02
15N2O	NO3-	0.16
15N2O	NO3-	0.15
15N2O	NO3-	0.13
15N2O	NO3-	0.25
15N2O	NO3-	0.33
15N2O	NH4+	0.31
15N2O	NH4+	0.08
15N2O	NH4+	0
15N2O	NH4+	0.09
15N2O	NH4+	0.12
15N2O	NH4+	0.16
15N2O	TIN	0.37
15N2O	TIN	0.27
15N2O	TIN	0.17
15N2O	TIN	0.24
15N2O	TIN	0.38
15N2O	TIN	0.51

[truncated: 6 more sheets: Fig3c, Fig4a, Fig4b, Fig5a, Fig5b, Fig5c]
